# Supplementary material for: Metabolic and Proteomic Reveals of 7Li (Lithium-7) Ion Beam Radiation in Capsicum annuum L
Source: Genes (Basel). 2025 Dec 12;16(12):1486. doi: 10.3390/genes16121486 (PMC12732391; doi:10.3390/genes16121486)
Supplement: Supplementary file 1 [file genes-16-01486-s001.zip]

Archive with 1 entries (1 files):
- genes-4024827-supplementary.xlsx
