# Supplementary material for: Metabolic and Proteomic Reveals of 7Li (Lithium-7) Ion Beam Radiation in Capsicum annuum L
Source: Genes (Basel). 2025 Dec 12;16(12):1486. doi: 10.3390/genes16121486 (PMC12732391; doi:10.3390/genes16121486)
Supplement: Supplementary file 1 [file genes-16-01486-s001.zip › genes-4024827-supplementary.xlsx]

## Sheet: Supplementary Table S1
Supplementary Table S1. The evaluation criteria for grading plant tolerance to high temperature, drought, low temperature, and salt stress
Index	Grade	Description
High Temperture Resistance	0	Leaves showed no visible symptoms of heat damage.
	1	One to two leaves exhibited wilting.
	2	Three to four leaves exhibited wilting.
	3	The entire plant exhibited wilting.
	4	The plant was completely necrotic.
Drought Tolerant	0	Leaves were naturally expanded without visible symptoms of drought stress.
	1	The margins of the first and second true leaves were curled.
	2	The first and second true leaves showed clasping and wilting, while the third and fourth true leaves exhibited leaf curling.
	3	Leaves obviously curled, involving 30%–50% of leaf width, beginning to form a tubular shape.
	4	The middle and lower leaves wilted concurrently with their petioles and exhibited chlorosis.
	5	Approximately three‑quarters of the plant exhibited wilting and drooping, but regrowth occurred after rewatering.
	6	The entire plant wilted and desiccated, with no regrowth after rewatering.
Low Temperture Resistance	0	Plants grew normally with no visible stress symptoms.
	1	Minor edge wrinkling was observed on a subset of leaves.
	2	Fewer than half of the plant’s leaves wilted and died.
	3	More than half of the plant’s leaves wilted and died.
	4	All of the plant's leaves wilted and died.
Salt Tolerance	0	Plants appeared normal, with no leaf wilting or abscission.
	1	Leaves exhibited chlorosis and mild drooping, with one to two leaves wilted but not abscised.
	2	Leaves exhibited chlorosis and drooping, with three to four leaves wilted but not abscised.
	3	Leaves showed yellowing with dry, curled margins. Five to six leaves wilted, while one to two leaves remained attached without abscising.
	4	Leaves exhibited yellowing with necrotic, wilted margins. The entire plant wilted, and one‑third to two‑thirds of its leaves abscised.
	5	The plants were completely necrotic.

## Sheet: Supplementary Table S2
Supplementary Table S2 Primer sequences of qRT-PCR
Gene name	Forward primer	Reverse primer
Caz02g10570	TTGTTGATGCAAGTGGCAGAG	TCTTCCAAGAAACAAGGCTTGG
Caz02g17940	TTCACTATCCGCGAAATGGTG	CATCGCGAATTTCCAATTGAGC
Caz00g00050	TTACGGATAGTCTGGAAGCAC	TATGGAATTCCTTGTCGGCTC
Caz01g19330	CAAATTACCGTTACGTTTTATTACGGAT	TCTCTTACAACCAACACAGTCC
Caz07g25150	CAAGTGGCAAGAAGATTAAGACTG	TTCTACTGTGCCAAAGCACTTG
Caz11g21190	AATCGGAGGACATGTATGGTTAGG	ACTCAAGTCTAACCCATTTGGACC

## Sheet: Supplementary Table S3
Supplementary Table S3. Non-targeted metabolomics identified 120 major different metabolites
Metabolites	RT (min)	VIP	P Vaule	FC(LONG 5/LONG 158)
Atropine	13.9575	1.58487	3.73074e-07	21.5415
4-Hydroxy-6-methyl-2-pyrone	12.3881	1.56314	4.44609e-06	∞
Carbobenzyloxy-L-leucine	8.92946	1.55496	1.10981e-05	12.0372
Carnitine	11.918	1.54075	5.31759e-05	2.29149
3-hydroxybutyric acid	11.5287	1.52523	3.79627e-05	81.5171
cis-1,2-Dihydronaphthalene-1,2-diol	16.9599	1.50342	0.0001389	0.332663
Pipecolinic acid	15.409	1.4985	0.000167224	7.24559
N-epsilon-Acetyl-L-lysine	16.955	1.48821	0.000113213	∞
3-Aminoisobutyric acid	9.46345	1.47204	0.000120978	0.124632
aspartic acid	16.2599	1.47045	2.40238e-05	2.66867
glycocyamine	16.5135	1.46903	5.64737e-05	2.29282
6-Hydroxynicotinic acid	20.4696	1.46679	8.24171e-05	9.50688
Linoleic acid methyl ester	29.6204	1.44611	0.000196855	2.87815
sarcosine	10.3675	1.44568	0.000677353	4.86192
trans-4-hydroxy-L-proline	17.0583	1.42921	0.000550636	3.48315
2-Hydroxybiphenyl	14.953	1.42726	0.00155196	3.09007
2-amino-2-methylpropane-1,3-diol	16.2811	1.42667	0.00127596	0
asparagine	17.5988	1.4136	0.00160383	2.62257
Ethanolamine	13.6895	1.41128	0.000262833	2.21111
oxamide	8.80269	1.40018	0.00120028	7.11383
Hydantoin, 5-(4-hydroxybutyl)-	28.8325	1.39476	0.000253664	2.07816
adenosine	31.1428	1.38776	0.000261169	2.1286
oxoproline	17.9483	1.38594	0.00144114	2.13905
glutamic acid	19.2585	1.38452	0.00164806	1.47574
leucine	9.31008	1.38424	0.000942234	1.91804
hydroxylamine	10.847	1.38219	0.00116321	2.64408
N-Acetyl-N-formyl-5-methoxykynurenamine	10.0562	1.37808	0.00127651	2.57229
L-4-Hydroxyphenylglycine	15.534	1.36718	0.000628625	5.32459
isocitric acid	19.2252	1.36261	0.000250551	1.59952
1-Hydroxy-2-naphthoic acid	24.3067	1.35729	0.000779403	∞
Adipamide	16.1698	1.34707	0.00116668	2.17435
3-(4-hydroxyphenyl)propionic acid	21.2839	1.34526	0.00128622	2.10307
Maleamate	7.59373	1.3437	0.00243334	2.45241
Pyrrole-2-Carboxylic Acid	15.2176	1.33741	0.00106549	1.85275
nicotinic acid	14.1804	1.33618	0.00191645	2.37334
linoleic acid	27.5943	1.33579	0.00131008	5.98731
cytidine-monophosphate prod	29.8608	1.33537	0.000939109	0
Citraconic acid	10.0884	1.33327	0.00693042	0
1-Methylhydantoin	11.0956	1.32708	0.00182993	1.92549
Metabolites	RT (min)	VIP	P Vaule	FC(LONG 5/LONG 158)
cis-gondoic acid	17.7078	1.32656	0.00159135	29.2815
Atrazine-2-hydroxy	21.7321	1.3249	0.000929747	2.11741
quinic acid	22.8066	1.32417	0.00111441	3.38719
carbamoyl-aspartic acid	19.6339	1.32384	0.00707849	1.64366
Zymosterol	32.5499	1.31819	0.00218199	∞
Tagatose	22.9495	1.31802	0.00201042	2.36546
1,5-Anhydroglucitol	22.3755	1.31792	0.000872602	3.59826
1,2,4-Benzenetriol	19.0931	1.31685	0.00152395	1.7076
m-cresol	11.6717	1.31186	0.0026979	∞
4-Vinylphenol	16.4322	1.30639	0.00492281	10.1875
Phytol	15.6556	1.30569	0.00117335	1.69766
1,3-diaminopropane	18.5877	1.29986	0.00262474	3.1112
alanine	10.7453	1.2948	0.00180555	1.96475
adipic acid	17.5268	1.28749	0.00421844	2.25262
3,6-Anhydro-D-galactose	14.0756	1.27673	0.00312549	1.87492
epsilon-Caprolactam	12.714	1.27542	0.00217522	4.35592
6-phosphogluconic acid	28.7281	1.27149	0.0106179	0.0456491
4-nitrophenol	14.7089	1.27123	0.00477559	1.82932
D-alanyl-D-alanine	7.35343	1.26734	0.00585673	1.80952
kyotorphin	26.6643	1.26317	0.0053869	2.53015
noradrenaline	23.8022	1.25706	0.00554931	2.22001
hydrocinnamic acid	16.2344	1.2554	0.00373114	1.65718
2'-deoxyadenosine	9.02322	1.25309	0.00584643	1.59097
phenylacetaldehyde	8.66584	1.2528	0.00579717	1.57528
shikimic acid	9.18226	1.24887	0.00170729	1.83862
glutamine	9.01026	1.24748	0.00260255	2.33243
Dodecanol	16.6922	1.24384	0.00540696	1.78049
Monostearin	32.2658	1.23831	0.0043775	1.68011
sulfuric acid	12.9646	1.23487	0.00415931	1.53086
citric acid	22.1639	1.23163	0.00461092	1.81656
Levoglucosan	20.7181	1.22401	0.00717755	2.0027
1-Monopalmitin	30.4563	1.22399	0.00501001	1.80907
2-Deoxyuridine	8.77677	1.21515	0.00824348	1.549
(S)-Mandelic acid	7.67099	1.21166	0.00997259	2.18292
5-Methoxytryptamine	9.93609	1.21037	0.00793751	1.54386
creatine	7.51136	1.20784	0.00745819	1.41436
maleic acid	14.2819	1.20706	0.00687761	1.75453
D-Fructose 1,6-bisphosphate	28.5538	1.20693	0.0199559	0.243338
MALONAMIDE	8.70406	1.20373	0.0087939	1.51809
Thioctamide	8.68759	1.20048	0.00911982	1.49129
stearic acid	26.9254	1.19991	0.00674508	2.16072
Metabolites	RT (min)	VIP	P Vaule	FC(LONG 5/LONG 158)
azelaic acid	21.6482	1.19838	0.00399326	2.21818
Pyruvic acid	9.80053	1.19792	0.0129709	2.04678
3-Cyanoalanine	7.66995	1.19308	0.0112014	1.52379
2-aminoethanethiol	11.2716	1.19247	0.0100489	1.51981
p-benzoquinone	8.9615	1.19029	0.0100755	1.50399
palmitic acid	24.7106	1.18594	0.00862301	2.00249
Dithioerythritol	7.3934	1.1808	0.0119782	1.4555
Tartronic acid	15.2079	1.17776	0.0111412	2.26744
sucrose	31.4435	1.17529	0.0069086	1.39582
dibenzofuran	9.11415	1.17412	0.0135399	1.4881
Itaconic acid	11.9424	1.16936	0.00981011	5.47125
Sedoheptulose	20.1436	1.16804	0.00920675	1.49409
urocanic acid	17.7478	1.16753	0.019162	∞
4-Vinylphenol dimer	13.6559	1.16683	0.0115967	1.55746
2-Amino-2-norbornanecarboxylic acid	10.9794	1.14473	0.0132831	2.87985
glycolic acid	10.2344	1.14035	0.0138033	1.36401
oleic acid	26.7256	1.13838	0.0134216	6.24705
fumaric acid	14.902	1.12402	0.0247149	1.2425
4-Androstene-3,17-dione	13.3449	1.11941	0.0121008	1.57929
D-Glyceric acid	14.7491	1.11409	0.0102365	1.36779
L-Allothreonine	14.1455	1.10665	0.0132874	1.61642
2-Furoic Acid	11.33	1.1053	0.021571	1.42696
Gallic acid	11.9984	1.10428	0.0304285	2.19012
2,6-Diaminopimelic acid	20.5298	1.10101	0.0202695	∞
scopoletin	10.0693	1.09457	0.0317352	∞
succinic acid	14.3847	1.09144	0.0239128	1.47875
2-hydroxypyridine	9.65274	1.08513	0.0287844	1.42093
5-Aminovaleric acid	12.274	1.07676	0.0498858	2.66791
Nicotinoylglycine	9.32359	1.07174	0.0367786	1.37001
4-Hydroxycyclohexanecarboxylic acid	14.8005	1.06909	0.0251442	1.39062
toluenesulfonic acid	14.7722	1.05923	0.0169409	1.55021
catechol	14.6251	1.04935	0.0307842	1.62442
Citraconic acid	15.0816	1.03997	0.0395944	1.62273
coniferyl alcohol	24.4076	1.03974	0.0301292	1.68046
N-Methylanthranilic acid	29.7968	1.03684	0.0268878	14.065
pyrogallol	18.3053	1.03404	0.0402829	1.5937
picolinic acid	14.6912	1.0246	0.0140415	1.83859
21-hydroxypregnenolone	9.12841	1.02166	0.0309914	1.61165
N-Methyl-L-glutamic acid	18.2011	1.01783	0.0142288	2.50511
Indolelactate	26.909	1.00732	0.0374563	0.473102
